# Supplementary material for: Photoluminescence Spectra Correlations with Structural Distortion in Eu3+- and Ce3+-Doped Y3Al5-2x(Mg,Ge)xO12 (x = 0, 1, 2) Garnet Phosphors
Source: Materials (Basel). 2024 May 19;17(10):2445. doi: 10.3390/ma17102445 (PMC11123408; doi:10.3390/ma17102445)
Supplement: Supplementary file 1 [file materials-17-02445-s001.zip]

Archive with 1 entries (1 files):
- materials-3003739-supplementary.pdf
